# Supplementary material for: Assessing the Impact of Different Mixing Strategies on Genomic Prediction Accuracy for Beef Cattle Breeding Values in Multi-Breed Genomic Prediction
Source: Animals (Basel). 2025 Aug 21;15(16):2463. doi: 10.3390/ani15162463 (PMC12383197; doi:10.3390/ani15162463)
Supplement: Supplementary file 1 [file animals-15-02463-s001.zip]

Archive with 1 entries (1 files):
- animals-3791161-supplementary.xlsx
