# Supplementary material for: Assessing the Impact of Different Mixing Strategies on Genomic Prediction Accuracy for Beef Cattle Breeding Values in Multi-Breed Genomic Prediction
Source: Animals (Basel). 2025 Aug 21;15(16):2463. doi: 10.3390/ani15162463 (PMC12383197; doi:10.3390/ani15162463)
Supplement: Supplementary file 1 [file animals-15-02463-s001.zip › animals-3791161-supplementary.xlsx]

## Sheet: Supplementary Table S1
Supplementary Table S1: Summary of Standard Deviations, Mean Differences, and Significance Results Based on GBLUP, ssGBLUP and wGBLUP Methods for Population B and C.
Comparison	Mean Difference (I-J)		SE of Difference		95% CI of Difference		Adjusted P Value
Row Factor	popB	popC	popB	popC	popB	popC	popB	popC
Row 1 vs. Row 2	-0.0135	0.007875	-0.0135	0.007875	-0.04636 , 0.01936	-0.006479 , 0.02223	0.003962	0.002384
Row 1 vs. Row 3	0.005407	0.01263	0.005407	0.01263	-0.02745 , 0.03827	-0.001721 , 0.02699	0.008344	0.00734
Row 2 vs. Row 3	0.01891	0.004758	0.01891	0.004758	-0.01395 , 0.05177	-0.009596 , 0.01911	0.002158	0.005224
